# Supplementary material for: Landscape and variation of novel retroduplications in 26 human populations
Source: PLoS Comput Biol. 2017 Jun 29;13(6):e1005567. doi: 10.1371/journal.pcbi.1005567 (PMC5510864; doi:10.1371/journal.pcbi.1005567)
Supplement: S3 Text — The file contains the information of detected insertion sites. (XLSX) [file pcbi.1005567.s003.xlsx]

## Sheet: Sheet1
chr	start	end	geneName	geneID	geneChr	geneStart	geneEnd	populations	totalReadSupport	orientation(respect to parents)
chr14	20833052	20833208	FLOT1	ENSG00000137312	chr6	30695485	30710510	CHS	6	same
chr2	33141544	33141586	FAM107B	ENSG00000065809	chr10	14560555	14816896	LWK	6	different
chr6	147532202	147532352	PRKCE	ENSG00000171132	chr2	45878483	46415129	GWD	4	same
chr6	160521761	160521772	PRKCE	ENSG00000171132	chr2	45878483	46415129	GWD	6	same
chr6	81825189	81825365	CTAGE5	ENSG00000150527	chr14	39734487	39856156	MSL	6	same
chr13	25671708	25671888	PABPC1	ENSG00000070756	chr8	101698043	101735037	MSL	4	different
chr4	7949579	7949649	C16orf52	ENSG00000185716	chr16	22018958	22098855	BEB,CHS,CLM,ESN,GIH,GWD,ITU,JPT,MSL,PEL,PJL,STU,YRI	180	same
chr14	35041471	35041603	STX12	ENSG00000117758	chr1	28099693	28150963	GWD	9	same
chr6	156592138	156592460	NDUFAF4	ENSG00000123545	chr6	97337188	97345757	PUR	10	different
chr2	33141503	33141541	FBRSL1	ENSG00000112787	chr12	133066136	133161774	CEU,GWD	9	different
chr6	29814614	29814674	FBRSL1	ENSG00000112787	chr12	133066136	133161774	CEU,GWD,PUR,TSI	112	different
chrY	27566800	27567140	GOLGA6L4	ENSG00000184206	chr15	84904524	84914120	CEU	12	same
chr11	11373325	11373518	CSNK2A1	ENSG00000101266	chr20	459115	524465	ACB,CHB	21	same
chr11	11373940	11373993	CSNK2A1	ENSG00000101266	chr20	459115	524465	STU	9	same
chr7	62652326	62652397	ENPEP	ENSG00000138792	chr4	111286888	111486441	PJL	32	same
chr8	68377448	68377749	TPI1	ENSG00000111669	chr12	6976282	6980112	GIH	5	different
chr7	12293261	12293523	PLCB1	ENSG00000182621	chr20	8112823	8949003	LWK	8	same
chr16	30301653	30301766	SMG1	ENSG00000157106	chr16	18816174	18937776	GWD	5	same
chr2	33141546	33141554	LRP2	ENSG00000081479	chr2	169983618	170219195	LWK	6	different
chr4	139853954	139854186	LRP2	ENSG00000081479	chr2	169983618	170219195	LWK	8	same
chr19	37800519	37800751	PFDN4	ENSG00000101132	chr20	52824385	52844591	PJL	6	same
chr15	31123834	31123942	HERC2	ENSG00000128731	chr15	28356185	28567298	LWK,TSI	40	different
chr15	20639277	20639435	HERC2	ENSG00000128731	chr15	28356185	28567298	LWK	7	same
chr15	20647143	20647255	HERC2	ENSG00000128731	chr15	28356185	28567298	LWK,PEL,TSI	14	same
chr17	15258655	15258810	HERC2	ENSG00000128731	chr15	28356185	28567298	LWK	19	different
chr15	23288686	23288819	HERC2	ENSG00000128731	chr15	28356185	28567298	PEL	7	different
chr15	31124668	31124832	HERC2	ENSG00000128731	chr15	28356185	28567298	PEL	22	different
chr15	23306742	23306921	HERC2	ENSG00000128731	chr15	28356185	28567298	PEL	6	same
chr15	31110070	31110208	HERC2	ENSG00000128731	chr15	28356185	28567298	TSI	11	different
chr4	70286968	70287066	UGT2B11	ENSG00000213759	chr4	70065668	70080449	STU	8	different
chr5	52983354	52983508	SMC6	ENSG00000163029	chr2	17845078	17981509	BEB	18	same
chr2	211051501	211051666	DNAH7	ENSG00000118997	chr2	196602426	196933536	KHV	4	same
chr11	97741683	97741795	LAMTOR1	ENSG00000149357	chr11	71796940	71814433	ITU,PJL,STU	28	same
chrhs37d5	7314091	7314135	AP3S1	ENSG00000177879	chr5	115177177	115249778	ACB,ASW,BEB,CDX,CEU,CHB,CHS,CLM,ESN,FIN,GBR,GIH,GWD,IBS,ITU,JPT,KHV,LWK,MSL,MXL,PEL,PJL,PUR,STU,TSI,YRI	10867	same
chr1	214656420	214656650	AP3S1	ENSG00000177879	chr5	115177177	115249778	CLM	8	different
chr8	128100517	128100607	SRRM1	ENSG00000133226	chr1	24958206	24999758	BEB,IBS,ITU,PJL	37	same
chr6	144586496	144586685	SRRM1	ENSG00000133226	chr1	24958206	24999758	ITU	8	different
chr21	18178532	18178827	PPP1R21	ENSG00000162869	chr2	48667736	48742525	YRI	6	same
chr1	217947144	217947230	SIKE1	ENSG00000052723	chr1	115312099	115323306	CHS,JPT	16	same
chr3	195806774	195806909	NACC1	ENSG00000160877	chr19	13228916	13251955	CHS,JPT	12	same
chr5	32211617	32211718	RPL10	ENSG00000147403	chrX	153618314	153637504	KHV	10	same
chr2	87126986	87127362	ANAPC1	ENSG00000153107	chr2	112523847	112642267	TSI	6	different
chr2	179930005	179930207	PDCL3	ENSG00000115539	chr2	101179151	101193197	CDX,CEU,CHB,CHS,CLM,FIN,GBR,GIH,IBS,JPT,KHV,MXL,PEL,PUR,STU,TSI	485	same
chr8	141523899	141523990	C14orf93	ENSG00000100802	chr14	23456109	23479375	ITU,PJL	29	same
chr1	60484094	60484174	GNPTAB	ENSG00000111670	chr12	102139274	102224716	ESN,MSL	36	same
chr16	22153456	22153677	C20orf27	ENSG00000101220	chr20	3734154	3749034	CLM	16	different
chr19	53727919	53728074	NDUFV2	ENSG00000178127	chr18	9102627	9134343	ESN	10	different
chr19	53727478	53727579	NDUFV2	ENSG00000178127	chr18	9102627	9134343	STU	22	different
chr13	79421099	79421306	USP28	ENSG00000048028	chr11	113668595	113746292	ACB,GWD	31	same
chr16	46394757	46395116	C8orf34	ENSG00000165084	chr8	69242956	69731257	GBR	5	different
chrGL000192.1	111566	111858	HYDIN	ENSG00000157423	chr16	70841280	71264625	GWD	6	same
chrGL000192.1	172963	173118	HYDIN	ENSG00000157423	chr16	70841280	71264625	GWD	14	same
chrGL000192.1	264317	264481	HYDIN	ENSG00000157423	chr16	70841280	71264625	GWD	21	same
chrGL000192.1	238873	239044	HYDIN	ENSG00000157423	chr16	70841280	71264625	PJL	30	same
chr2	33141567	33141591	RBPJ	ENSG00000168214	chr4	26165076	26436541	CHS	5	same
chr5	178087660	178087764	RBPJ	ENSG00000168214	chr4	26165076	26436541	ESN,GWD,JPT,KHV,LWK,PUR,YRI	65	same
chr19	54691634	54691922	RBPJ	ENSG00000168214	chr4	26165076	26436541	GWD,PUR	10	different
chr2	82197599	82197710	RBPJ	ENSG00000168214	chr4	26165076	26436541	PJL	6	different
chr15	91178253	91178372	HSPE1	ENSG00000115541	chr2	198364717	198368181	ACB	11	same
chrX	108499157	108499324	HSPE1	ENSG00000115541	chr2	198364717	198368181	ACB	7	different
chr7	136985526	136985748	HSPE1	ENSG00000115541	chr2	198364717	198368181	TSI	19	different
chr2	11405208	11405266	POLR2C	ENSG00000102978	chr16	57496298	57505922	ASW,MSL	32	same
chr11	108585729	108585742	SKA3	ENSG00000165480	chr13	21727733	21750741	ACB,ASW,BEB,CDX,CEU,CHB,CHS,CLM,ESN,FIN,GBR,GIH,GWD,IBS,ITU,JPT,KHV,LWK,MSL,MXL,PEL,PJL,PUR,STU,TSI	3306	same
chrhs37d5	2541916	2542031	FRG1B	ENSG00000149531	chr20	29611856	29634010	ACB,CDX,FIN,GBR,IBS,PUR	196	same
chrhs37d5	5703093	5703390	FRG1B	ENSG00000149531	chr20	29611856	29634010	ACB,IBS,PJL	22	same
chrhs37d5	19316224	19316390	FRG1B	ENSG00000149531	chr20	29611856	29634010	ACB,ASW,BEB,CEU,CLM,FIN,GBR,GIH,GWD,IBS,ITU,LWK,MSL,PJL,STU,TSI,YRI	917	same
chrhs37d5	19318019	19318200	FRG1B	ENSG00000149531	chr20	29611856	29634010	ACB,CLM,MXL,PUR,YRI	53	same
chrhs37d5	8694701	8694801	FRG1B	ENSG00000149531	chr20	29611856	29634010	ACB,ASW,CEU,GWD,ITU,MSL,MXL,PJL,PUR,TSI	301	different
chrhs37d5	9346290	9346384	FRG1B	ENSG00000149531	chr20	29611856	29634010	ACB,BEB,ITU	18	different
chrhs37d5	20295404	20295516	FRG1B	ENSG00000149531	chr20	29611856	29634010	ACB,ASW,BEB,GBR,IBS,ITU,LWK,MSL,MXL,PJL,STU,YRI	209	different
chr9	68731865	68732005	FRG1B	ENSG00000149531	chr20	29611856	29634010	ACB,BEB,IBS,LWK	21	same
chrGL000219.1	86569	86672	FRG1B	ENSG00000149531	chr20	29611856	29634010	ACB,ASW,BEB,CEU,CLM,GIH,IBS,ITU,LWK,MSL,MXL,PJL,PUR,STU,TSI,YRI	291	different
chrGL000219.1	88214	88392	FRG1B	ENSG00000149531	chr20	29611856	29634010	ACB,BEB,GBR,ITU,LWK,MXL,STU	206	different
chrhs37d5	2546186	2546605	FRG1B	ENSG00000149531	chr20	29611856	29634010	ASW,CEU	10	same
chrhs37d5	19316819	19317054	FRG1B	ENSG00000149531	chr20	29611856	29634010	ASW,BEB,CEU,CLM,GBR,IBS,ITU,LWK,MSL,PUR,STU,TSI,YRI	200	same
chrhs37d5	23586745	23586868	FRG1B	ENSG00000149531	chr20	29611856	29634010	ASW,ITU	99	different
chrGL000219.1	82675	82725	FRG1B	ENSG00000149531	chr20	29611856	29634010	ASW,GWD,YRI	20	different
chrGL000219.1	85191	85559	FRG1B	ENSG00000149531	chr20	29611856	29634010	ASW,ITU	14	different
chr9	69082054	69082255	FRG1B	ENSG00000149531	chr20	29611856	29634010	ASW,ITU,LWK	16	same
chrhs37d5	9342022	9342121	FRG1B	ENSG00000149531	chr20	29611856	29634010	BEB,CLM,IBS,MSL,PJL	49	different
chrhs37d5	9344077	9344140	FRG1B	ENSG00000149531	chr20	29611856	29634010	CEU	4	different
chrhs37d5	19313390	19313545	FRG1B	ENSG00000149531	chr20	29611856	29634010	GIH,GWD,IBS,LWK,MSL	46	same
chrhs37d5	19322468	19322762	FRG1B	ENSG00000149531	chr20	29611856	29634010	GIH	5	same
chr4	190876245	190876496	FRG1B	ENSG00000149531	chr20	29611856	29634010	GIH	13	same
chrhs37d5	8698853	8698985	FRG1B	ENSG00000149531	chr20	29611856	29634010	GWD,MSL	31	different
chrhs37d5	20296336	20296490	FRG1B	ENSG00000149531	chr20	29611856	29634010	GWD,YRI	12	different
chrGL000219.1	83183	83330	FRG1B	ENSG00000149531	chr20	29611856	29634010	GWD	10	different
chrGL000219.1	86283	86567	FRG1B	ENSG00000149531	chr20	29611856	29634010	GWD	20	different
chrhs37d5	19314926	19315087	FRG1B	ENSG00000149531	chr20	29611856	29634010	GWD	16	same
chr9	68449764	68449862	FRG1B	ENSG00000149531	chr20	29611856	29634010	GWD,ITU,PJL	24	different
chrhs37d5	8695096	8695263	FRG1B	ENSG00000149531	chr20	29611856	29634010	LWK	15	different
chrhs37d5	23594406	23594768	FRG1B	ENSG00000149531	chr20	29611856	29634010	MSL	8	different
chrhs37d5	19305776	19305846	FRG1B	ENSG00000149531	chr20	29611856	29634010	PJL	11	same
chrhs37d5	9345014	9345170	FRG1B	ENSG00000149531	chr20	29611856	29634010	PJL	6	different
chr4	190884110	190884199	FRG1B	ENSG00000149531	chr20	29611856	29634010	PJL,STU	23	same
chrhs37d5	20306379	20306485	FRG1B	ENSG00000149531	chr20	29611856	29634010	PUR	7	different
chr9	68432789	68432819	FRG1B	ENSG00000149531	chr20	29611856	29634010	PUR	5	different
chrhs37d5	19319075	19319573	FRG1B	ENSG00000149531	chr20	29611856	29634010	PUR	7	same
chrGL000241.1	19640	19862	FRG1B	ENSG00000149531	chr20	29611856	29634010	PUR	38	different
chrhs37d5	8695544	8695751	FRG1B	ENSG00000149531	chr20	29611856	29634010	STU	11	different
chrhs37d5	23587066	23587141	FRG1B	ENSG00000149531	chr20	29611856	29634010	STU	7	different
chr18	11978661	11978878	ANKIB1	ENSG00000001629	chr7	91875547	92030698	ACB	10	same
chr10	30651932	30652023	ITSN2	ENSG00000198399	chr2	24425732	24583583	CEU	7	same
chr8	97983416	97983593	DDX21	ENSG00000165732	chr10	70715883	70744829	CHS	11	different
chr3	56765553	56765615	CNTNAP2	ENSG00000174469	chr7	145813452	148118090	CHB	362	same
chr2	33141602	33141611	CNTNAP2	ENSG00000174469	chr7	145813452	148118090	CHB	8	different
chrhs37d5	1452209	1452231	CNTNAP2	ENSG00000174469	chr7	145813452	148118090	CHB	5	same
chrhs37d5	13634371	13634541	CNTNAP2	ENSG00000174469	chr7	145813452	148118090	CHB	4	same
chrMT	10756	10768	CNTNAP2	ENSG00000174469	chr7	145813452	148118090	CHB	5	different
chrGL000226.1	14228	14283	CNTNAP2	ENSG00000174469	chr7	145813452	148118090	CHB	5	different
chr13	36934280	36934427	RALGAPA1	ENSG00000174373	chr14	36007557	36278510	ASW,IBS	15	different
chr1	16893666	16894051	NBPF12	ENSG00000186275	chr1	146373545	146467744	FIN	5	different
chr1	102123446	102123487	RAB3GAP1	ENSG00000115839	chr2	135809834	135933964	TSI	7	same
chr5	56485917	56485977	GAPDH	ENSG00000111640	chr12	6643092	6647537	BEB,CDX,CHB,CHS,CLM,GIH,ITU,JPT,KHV,MXL,PEL,PJL,PUR,STU	284	different
chr1	9979292	9979401	RPL37A	ENSG00000197756	chr2	217362911	217443903	BEB	4	different
chr7	128026357	128026756	RPL37A	ENSG00000197756	chr2	217362911	217443903	CHS	11	same
chr9	85043655	85043840	SPTLC1	ENSG00000090054	chr9	94794280	94877666	ASW	6	different
chr2	68756220	68756286	SPTLC1	ENSG00000090054	chr9	94794280	94877666	ESN,MSL	12	different
chr7	7943880	7943962	MT1H	ENSG00000205358	chr16	56703725	56705041	ACB,GWD,MSL,YRI	63	same
chr16	56700500	56700604	MT1H	ENSG00000205358	chr16	56703725	56705041	GWD	6	different
chr2	33141579	33141580	CACNA1B	ENSG00000148408	chr9	140772240	141019076	CHB,CLM,ITU	16	same
chrhs37d5	16046711	16046738	CACNA1B	ENSG00000148408	chr9	140772240	141019076	GBR	5	same
chr15	93839676	93839698	MFF	ENSG00000168958	chr2	228189866	228222550	ACB,ASW,BEB,CDX,CEU,CHS,CLM,ESN,FIN,GBR,GIH,GWD,IBS,ITU,JPT,KHV,LWK,MSL,MXL,PJL,PUR,STU,TSI,YRI	1831	different
chr5	149311980	149312306	MFF	ENSG00000168958	chr2	228189866	228222550	YRI	33	different
chr3	128829368	128829514	ANAPC15	ENSG00000110200	chr11	71817423	71823826	JPT	10	different
chr16	55767346	55767460	CES1	ENSG00000198848	chr16	55836762	55867249	ITU	27	different
chr16	55794317	55795060	CES1	ENSG00000198848	chr16	55836762	55867249	ITU	5	different
chr3	46289534	46289583	CASC1	ENSG00000118307	chr12	25261353	25348096	PJL	8	different
chr13	48631702	48631797	CASC1	ENSG00000118307	chr12	25261353	25348096	PJL	17	same
chr15	95301898	95302026	CASC1	ENSG00000118307	chr12	25261353	25348096	PJL	5	same
chrhs37d5	298356	298492	ANKRD36	ENSG00000135976	chr2	97779232	97930258	IBS	8	same
chrhs37d5	299586	299714	ANKRD36	ENSG00000135976	chr2	97779232	97930258	IBS	21	same
chrhs37d5	311356	311489	ANKRD36	ENSG00000135976	chr2	97779232	97930258	IBS	32	same
chr15	91178257	91178356	HSPD1	ENSG00000144381	chr2	198351304	198381461	BEB	9	same
chr5	21882698	21882826	HSPD1	ENSG00000144381	chr2	198351304	198381461	BEB,CEU	18	different
chr7	136985552	136985733	HSPD1	ENSG00000144381	chr2	198351304	198381461	CEU,FIN	20	different
chr1	16890681	16890816	NBPF9	ENSG00000168614	chr1	144811743	144830413	CLM	8	different
chr1	148594165	148594385	NBPF9	ENSG00000168614	chr1	144811743	144830413	CLM	4	same
chr1	16911046	16911156	NBPF9	ENSG00000168614	chr1	144811743	144830413	LWK	5	different
chr2	222926578	222926612	RBM3	ENSG00000102317	chrX	48432836	48437454	CHB,CHS	20	same
chr4	10491210	10491385	LAPTM4B	ENSG00000104341	chr8	98787284	98865241	BEB,CEU,MXL	90	same
chr4	119990685	119990728	LAPTM4B	ENSG00000104341	chr8	98787284	98865241	CEU,CLM,ITU,MXL,PJL,STU	57	different
chr6	167333899	167333950	LAPTM4B	ENSG00000104341	chr8	98787284	98865241	CEU,CLM,GBR,GIH,PJL,PUR,TSI	153	same
chr3	150962707	150962801	DNAH14	ENSG00000185842	chr1	225083963	225586996	MXL	14	different
chr14	44886559	44886730	DNAH14	ENSG00000185842	chr1	225083963	225586996	MXL	10	same
chr6	31245425	31245543	USP8	ENSG00000138592	chr15	50716576	50793280	YRI	6	same
chr6	66803668	66803762	NUFIP1	ENSG00000083635	chr13	45513383	45563618	JPT,KHV,LWK	28	same
chr19	56920814	56920908	GNA11	ENSG00000088256	chr19	3094407	3124002	ACB,CLM,GWD,LWK,MSL	107	different
chr1	209491086	209491178	GNA11	ENSG00000088256	chr19	3094407	3124002	GIH	9	different
chr7	65027791	65027877	PPIA	ENSG00000196262	chr7	44836278	44864163	LWK	4	different
chr20	6302055	6302335	MSN	ENSG00000147065	chrX	64808256	64961791	CHB	5	same
chr2	116376651	116376659	SET	ENSG00000119335	chr9	131445702	131458679	CEU,FIN,IBS,LWK	881	different
chr11	33230205	33230429	SET	ENSG00000119335	chr9	131445702	131458679	CEU,IBS	10	different
chr14	40316997	40317480	PSME4	ENSG00000068878	chr2	54091203	54197977	CHB	17	different
chr2	55508195	55508353	PSME4	ENSG00000068878	chr2	54091203	54197977	CHB	5	same
chr3	8868980	8869077	SLMO2	ENSG00000101166	chr20	57608199	57617964	ACB,ESN,GWD,YRI	56	different
chr10	70304095	70304203	TMEM14B	ENSG00000137210	chr6	10747991	10852986	CLM	32	different
chr13	47294606	47294753	MTMR2	ENSG00000087053	chr11	95566045	95658479	FIN,GBR	29	same
chr1	59096245	59096407	AK2	ENSG00000004455	chr1	33473584	33546597	ACB,ASW,IBS,MSL,STU	103	same
chr10	946965	947062	AK2	ENSG00000004455	chr1	33473584	33546597	BEB	7	same
chr2	194007782	194007880	AK2	ENSG00000004455	chr1	33473584	33546597	CLM,IBS,KHV,MXL,PJL,STU,YRI	68	same
chr1	59096597	59096659	AK2	ENSG00000004455	chr1	33473584	33546597	GIH,KHV	21	same
chr9	109400994	109401235	AK2	ENSG00000004455	chr1	33473584	33546597	JPT	6	same
chr10	36201190	36201463	RPL22	ENSG00000116251	chr1	6241328	6269449	CHB	10	same
chr20	52325017	52325091	GYG1	ENSG00000163754	chr3	148709127	148745419	JPT	12	same
chr10	102688346	102688461	ECSIT	ENSG00000130159	chr19	11616730	11639989	PEL	9	same
chr2	33141659	33141662	ITPR2	ENSG00000123104	chr12	26490341	26986131	JPT	32	different
chr2	3639684	3640037	ITPR2	ENSG00000123104	chr12	26490341	26986131	LWK	4	different
chr16	81112399	81112663	ZCCHC9	ENSG00000131732	chr5	80597408	80609116	MXL	7	same
chrGL000220.1	127604	127723	SYNE1	ENSG00000131018	chr6	152442818	152958936	PJL	4	same
chr17	61687239	61687336	PRKRA	ENSG00000180228	chr2	179296140	179316239	ASW,BEB,CDX,CEU,CHB,CHS,CLM,FIN,GBR,GIH,GWD,IBS,ITU,JPT,KHV,MXL,PUR,STU,TSI	235	different
chr2	70523566	70523603	PRKRA	ENSG00000180228	chr2	179296140	179316239	BEB,CDX,CEU,CHB,CHS,CLM,ESN,FIN,GBR,GIH,GWD,ITU,JPT,KHV,MXL,PEL,PUR,STU,TSI	296	different
chr3	101134104	101134288	PRKRA	ENSG00000180228	chr2	179296140	179316239	GBR	18	same
chr22	46875925	46876041	PRKRA	ENSG00000180228	chr2	179296140	179316239	JPT	6	different
chr17	56982304	56982400	DDT	ENSG00000099977	chr22	24313553	24322660	LWK	5	different
chrhs37d5	13635574	13635625	RYR2	ENSG00000198626	chr1	237205504	237997288	CEU	4	same
chr7	107410638	107410646	RYR2	ENSG00000198626	chr1	237205504	237997288	CEU	6	same
chr5	63771805	63771956	ATM	ENSG00000149311	chr11	108093210	108239829	IBS	15	different
chr16	46424187	46424331	CACNA1C	ENSG00000151067	chr12	2079951	2802108	CHB	4	same
chr2	33141529	33141558	CACNA1C	ENSG00000151067	chr12	2079951	2802108	CHB	10	different
chr17	55039267	55039399	ARF3	ENSG00000134287	chr12	49329505	49351334	CHB	6	different
chr4	180474690	180474819	SSBP1	ENSG00000106028	chr7	141438120	141487722	YRI	14	different
chr8	127494757	127494845	NIP7	ENSG00000132603	chr16	69373332	69377014	ACB	13	different
chr13	40620214	40620255	FBXL5	ENSG00000118564	chr4	15606161	15683302	ACB,ASW,ESN,GWD,LWK,MSL,YRI	424	different
chr9	115288174	115288420	MAGI3	ENSG00000081026	chr1	113933370	114228545	STU	30	same
chr15	40854158	40854174	CBX3	ENSG00000122565	chr7	26240781	26252976	ACB,ASW,BEB,CDX,CEU,CHB,CHS,CLM,ESN,FIN,GBR,GIH,GWD,IBS,ITU,JPT,KHV,LWK,MSL,MXL,PEL,PJL,PUR,STU,TSI,YRI	10073	different
chr6	166383815	166383922	PANK3	ENSG00000120137	chr5	167975499	168006605	PJL	5	different
chr11	50228136	50228175	PANK3	ENSG00000120137	chr5	167975499	168006605	PUR	19	different
chr5	177434110	177434123	FAM153A	ENSG00000170074	chr5	177134981	177210399	CEU	4	different
chr5	175537076	175537411	FAM153A	ENSG00000170074	chr5	177134981	177210399	LWK	6	different
chr5	177479179	177479323	FAM153A	ENSG00000170074	chr5	177134981	177210399	PJL	4	different
chr2	36831800	36832100	KNTC1	ENSG00000184445	chr12	123011792	123110943	GIH	10	different
chr6	14362551	14362638	SNRPC	ENSG00000124562	chr6	34725182	34741571	ASW	12	same
chr9	105112440	105112576	TTN	ENSG00000155657	chr2	179390715	179695529	BEB	5	different
chrGL000220.1	135390	135762	TTN	ENSG00000155657	chr2	179390715	179695529	GBR	5	same
chr6	159771946	159772055	FOXK2	ENSG00000141568	chr17	80477588	80602538	JPT	13	same
chr1	191798646	191798710	TMEM66	ENSG00000133872	chr8	29920527	29940723	BEB,CEU,FIN,GBR,IBS,PEL,PUR,TSI	175	different
chrX	121150720	121150779	TMEM126B	ENSG00000171204	chr11	85339628	85347580	ACB,ASW,ESN,GWD,LWK,MSL,YRI	254	different
chr10	12256077	12256172	TMEM126B	ENSG00000171204	chr11	85339628	85347580	PUR	45	different
chr1	246150185	246150335	ARL15	ENSG00000185305	chr5	53179774	53606412	MXL	10	same
chr12	125801129	125801140	TDG	ENSG00000139372	chr12	104359581	104382652	ACB,ASW,BEB,CDX,CEU,CHB,CHS,CLM,ESN,FIN,GBR,GIH,GWD,IBS,ITU,JPT,KHV,LWK,MSL,MXL,PEL,PJL,PUR,STU,TSI,YRI	16325	different
chr12	25957159	25957169	TDG	ENSG00000139372	chr12	104359581	104382652	CHS,CLM,GBR	45	same
chr12	25957182	25957300	TDG	ENSG00000139372	chr12	104359581	104382652	GIH,YRI	26	same
chr12	25957002	25957108	TDG	ENSG00000139372	chr12	104359581	104382652	KHV,MXL	82	same
chr15	69152372	69152847	NEK1	ENSG00000137601	chr4	170314425	170533780	PEL	4	different
chr16	2706890	2706979	PDPK1	ENSG00000140992	chr16	2587964	2653189	IBS	11	different
chr1	144674704	144674817	PDE4DIP	ENSG00000178104	chr1	144836156	145076186	GWD	9	same
chr1	146491973	146492115	PDE4DIP	ENSG00000178104	chr1	144836156	145076186	GWD	19	same
chr1	146500165	146500292	PDE4DIP	ENSG00000178104	chr1	144836156	145076186	GWD	4	same
chr1	147557077	147557186	PDE4DIP	ENSG00000178104	chr1	144836156	145076186	GWD,LWK	15	different
chr1	146504537	146504732	PDE4DIP	ENSG00000178104	chr1	144836156	145076186	LWK	6	same
chr1	146511537	146511597	PDE4DIP	ENSG00000178104	chr1	144836156	145076186	LWK	6	same
chr1	146015267	146015433	PDE4DIP	ENSG00000178104	chr1	144836156	145076186	LWK	4	different
chr5	34459406	34459627	LEPR	ENSG00000116678	chr1	65886247	66107242	TSI	8	same
chr1	43823113	43823178	TCP1	ENSG00000120438	chr6	160199529	160210781	LWK	10	same
chr15	21937657	21937742	PAK2	ENSG00000180370	chr3	196466727	196559518	CLM,GIH,KHV,MXL	94	different
chr17	20280073	20280163	UPF3A	ENSG00000169062	chr13	115047058	115071283	PJL	11	different
chr1	96727006	96727086	UPF3A	ENSG00000169062	chr13	115047058	115071283	PJL	6	same
chr4	137943824	137944160	POLK	ENSG00000122008	chr5	74807580	74896969	KHV	11	same
chr6	167114767	167114812	IGF2BP3	ENSG00000136231	chr7	23349827	23510086	BEB,CLM,GWD,JPT,YRI	45	same
chr6	167114167	167114249	IGF2BP3	ENSG00000136231	chr7	23349827	23510086	CHB,ESN,IBS,LWK,MSL,PUR,YRI	61	same
chr7	56665411	56665790	IGF2BP3	ENSG00000136231	chr7	23349827	23510086	JPT	4	different
chr6	167113886	167113963	IGF2BP3	ENSG00000136231	chr7	23349827	23510086	PJL	8	same
chr10	22888877	22889021	ZNF100	ENSG00000197020	chr19	21905567	21950430	FIN	15	different
chr5	169440688	169440854	AUTS2	ENSG00000158321	chr7	69063904	70258054	JPT	4	different
chr6	160521765	160521768	AUTS2	ENSG00000158321	chr7	69063904	70258054	JPT	4	same
chrhs37d5	19348647	19348666	AUTS2	ENSG00000158321	chr7	69063904	70258054	JPT	5	same
chrhs37d5	24071912	24071930	AUTS2	ENSG00000158321	chr7	69063904	70258054	JPT	5	same
chr2	174602276	174602570	USH2A	ENSG00000042781	chr1	215796235	216596738	TSI	6	different
chr3	183587911	183588023	ULK2	ENSG00000083290	chr17	19674141	19771249	CEU	7	same
chr8	54594278	54594397	COL24A1	ENSG00000171502	chr1	86194915	86622626	BEB	22	different
chr19	13331914	13332160	ANK1	ENSG00000029534	chr8	41510738	41754280	LWK	4	different
chr18	38767464	38767628	EIF3M	ENSG00000149100	chr11	32605343	32627808	ESN	9	same
chr6	125048779	125048940	DCC	ENSG00000187323	chr18	49866541	51057784	PJL	5	different
chrhs37d5	16046669	16046707	DCC	ENSG00000187323	chr18	49866541	51057784	PJL	4	same
chrhs37d5	1427046	1427168	DCC	ENSG00000187323	chr18	49866541	51057784	PJL	4	different
chr12	113886932	113887015	MATR3	ENSG00000015479	chr5	138609440	138667360	BEB,CEU,FIN,GBR,GIH,IBS,PJL,STU,TSI	112	different
chr16	21006795	21006904	FEZ2	ENSG00000171055	chr2	36778569	36873230	ACB	5	same
chr13	44069804	44069822	TYRO3	ENSG00000092445	chr15	41849872	41871536	ACB,ASW,BEB,CDX,CEU,CHB,CLM,ESN,FIN,GBR,GIH,GWD,IBS,ITU,LWK,MSL,MXL,PEL,PJL,PUR,STU,TSI,YRI	1836	different
chr13	87499205	87499275	CATSPERB	ENSG00000133962	chr14	92047039	92247051	ITU	14	same
chr10	113767517	113767642	XRCC6	ENSG00000196419	chr22	42017122	42060044	KHV	6	same
chr7	5947362	5947455	CCZ1B	ENSG00000146574	chr7	6833764	6866401	JPT	18	different
chr2	33141550	33141585	UTRN	ENSG00000152818	chr6	144606836	145174170	CHB	4	same
chr13	23342231	23342390	RBMX	ENSG00000147274	chrX	135930162	135962923	ACB	8	same
chr8	38458445	38458484	RNF5	ENSG00000204308	chr6	32146130	32151930	ACB	9	different
chrhs37d5	19687574	19687800	LRP1B	ENSG00000168702	chr2	140988991	142889270	PJL	4	same
chr1	2295763	2295969	LRP1B	ENSG00000168702	chr2	140988991	142889270	PJL	10	different
chr12	66451372	66451388	LRP1B	ENSG00000168702	chr2	140988991	142889270	PJL	6	different
chr6	160521755	160521759	LRP1B	ENSG00000168702	chr2	140988991	142889270	PJL	7	different
chrGL000220.1	124391	124439	LRP1B	ENSG00000168702	chr2	140988991	142889270	PJL	4	same
chrGL000226.1	10009	10193	LRP1B	ENSG00000168702	chr2	140988991	142889270	PJL	5	same
chr2	33141502	33141542	TAF1	ENSG00000147133	chrX	70586113	70752224	LWK	6	same
chr20	24926591	24926705	GRID2	ENSG00000152208	chr4	93225549	94695707	BEB	8	different
chr4	73778598	73778664	GRID2	ENSG00000152208	chr4	93225549	94695707	BEB	5	different
chr12	43686918	43687085	TMEM5	ENSG00000118600	chr12	64173582	64203338	YRI	10	same
chrhs37d5	16046181	16046536	SSBP3	ENSG00000157216	chr1	54691104	54879152	CEU	5	same
chr8	124394510	124394875	FXR1	ENSG00000114416	chr3	180585928	180700541	KHV	7	same
chr11	55372801	55372869	ATP9B	ENSG00000166377	chr18	76829284	77138283	ASW,GWD,LWK,MSL,YRI	113	different
chrGL000220.1	136264	136412	ATP9B	ENSG00000166377	chr18	76829284	77138283	GWD	4	different
chr2	33141658	33141660	ATP9B	ENSG00000166377	chr18	76829284	77138283	LWK	7	same
chr10	23199361	23199438	KRR1	ENSG00000111615	chr12	75890683	75905416	CHB,CLM,KHV	30	different
chrhs37d5	30080705	30080712	DST	ENSG00000151914	chr6	56322784	56819426	ITU	4	different
chrX	41032571	41032679	PFN1	ENSG00000108518	chr17	4848946	4852356	GWD	7	same
chr9	127732624	127732864	SMAD4	ENSG00000141646	chr18	48494409	48611415	CEU	5	same
chr15	67871200	67871563	COX7C	ENSG00000127184	chr5	85913720	85916779	CHS	19	same
chr19	51906547	51906693	MKI67IP	ENSG00000155438	chr2	122484520	122494499	MSL	15	same
chr1	64873489	64873674	WDR41	ENSG00000164253	chr5	76721794	76916436	PEL	11	different
chr12	33487494	33487674	WDR41	ENSG00000164253	chr5	76721794	76916436	PEL	7	same
chr1	116124705	116124764	DMD	ENSG00000198947	chrX	31115793	33357558	GIH,ITU	9	same
chr7	28970902	28970979	DMD	ENSG00000198947	chrX	31115793	33357558	GIH,ITU	19	different
chr6	160521755	160521756	DMD	ENSG00000198947	chrX	31115793	33357558	GIH	8	different
chr20	16479401	16479520	DMD	ENSG00000198947	chrX	31115793	33357558	GIH	4	different
chrhs37d5	29914386	29914433	DMD	ENSG00000198947	chrX	31115793	33357558	ITU	4	same
chr1	145278711	145278861	NOTCH2	ENSG00000134250	chr1	120454175	120612240	CHS,CLM	80	different
chr1	145212359	145212538	NOTCH2	ENSG00000134250	chr1	120454175	120612240	CLM	40	different
chr1	145232854	145233024	NOTCH2	ENSG00000134250	chr1	120454175	120612240	CLM	34	different
chr6	99910204	99910298	GNB2L1	ENSG00000204628	chr5	180663908	180675096	STU	10	different
chr2	11398221	11398479	ANAPC11	ENSG00000141552	chr17	79848665	79858867	CHB	5	same
chr11	103052729	103052810	ANKLE2	ENSG00000176915	chr12	133302253	133338474	GIH	14	different
chr6	124077558	124077697	ST3GAL2	ENSG00000157350	chr16	70413337	70473140	TSI	6	different
chr4	123366271	123366363	DYNC2H1	ENSG00000187240	chr11	102980159	103350591	ESN	6	different
chr1	236403030	236403261	CSMD3	ENSG00000164796	chr8	113235156	114449328	PJL	5	same
chr6	160521752	160521765	CSMD3	ENSG00000164796	chr8	113235156	114449328	PJL	8	same
chrhs37d5	16048412	16048656	CSMD3	ENSG00000164796	chr8	113235156	114449328	PJL	4	different
chr6	114017469	114017518	HNRNPC	ENSG00000092199	chr14	21677294	21737653	ACB,CDX,CEU,CLM,ESN,FIN,GBR,GIH,GWD,IBS,KHV,LWK,STU,TSI	201	same
chr17	55039267	55039399	RP11-302B13.5	ENSG00000272822	chr12	49297285	49351148	CHB	6	different
