# Supplementary material for: Landscape and variation of novel retroduplications in 26 human populations
Source: PLoS Comput Biol. 2017 Jun 29;13(6):e1005567. doi: 10.1371/journal.pcbi.1005567 (PMC5510864; doi:10.1371/journal.pcbi.1005567)
Supplement: S4 Text — The file reports overlaps between deletions (DEL) and processed pseudogenes where the processed pseudogene region overlaps at least 50% of the deletion region. The first nine columns are the information for each DEL region (chromosome, start site, end site, ID, REF, ALT, QUAL, FILTER and INFO retrieved from Phase 3). The last three columns are the information for overlapping processed pseudogenes (chromosome, start site, end site). (BED) [file pcbi.1005567.s004.bed]

chr1	21786417	21786695	esv3585446	T	<CN0>	100	PASS	AC=3575;AF=0.713858;AN=5008;CIEND=0,0;CIPOS=0,0;CS=DEL_union;END=21786695;NS=2504;SVTYPE=DEL;DP=10873;EAS_AF=0.8552;AMR_AF=0.7723;AFR_AF=0.4289;EUR_AF=0.7296;SAS_AF=0.8957;VT=SV	chr1	21786248	21786575
chr1	66040925	66043885	esv3586286	A	<CN0>	100	PASS	AC=119;AF=0.023762;AN=5008;CIEND=-5,5;CIPOS=-5,5;CS=DEL_union;END=66043885;NS=2504;SVTYPE=DEL;DP=18180;EAS_AF=0;AMR_AF=0.0115;AFR_AF=0.084;EUR_AF=0;SAS_AF=0;VT=SV	chr1	66041811	66044063
chr2	120970254	120972569	esv3592174	A	<CN0>	100	PASS	AC=2;AF=0.000399361;AN=5008;CIEND=-15,16;CIPOS=-15,16;CS=DEL_union;END=120972569;NS=2504;SVTYPE=DEL;DP=17193;EAS_AF=0.001;AMR_AF=0;AFR_AF=0.0008;EUR_AF=0;SAS_AF=0;VT=SV	chr2	120971206	120972565
chr2	132534283	132534838	esv3592495	T	<CN0>	100	PASS	AC=3005;AF=0.60004;AN=5008;CIEND=-50,161;CIPOS=-161,50;CS=DEL_union;END=132534838;NS=2504;SVTYPE=DEL;DP=15459;EAS_AF=0.7252;AMR_AF=0.6455;AFR_AF=0.4962;EUR_AF=0.6103;SAS_AF=0.5685;VT=SV	chr2	132534139	132534601
chr2	197893349	197895915	esv3593899	C	<CN0>	100	PASS	AC=2;AF=0.000399361;AN=5008;CIEND=-2,3;CIPOS=-2,3;CS=DEL_union;END=197895915;NS=2504;SVTYPE=DEL;DP=20557;EAS_AF=0.002;AMR_AF=0;AFR_AF=0;EUR_AF=0;SAS_AF=0;VT=SV	chr2	197893434	197894867
chr2	209080746	209086753	esv3594110	A	<CN0>	100	PASS	AC=20;AF=0.00399361;AN=5008;CIEND=-500,1000;CIPOS=-1000,500;CS=DEL_union;END=209086753;NS=2504;SVTYPE=DEL;DP=12941;EAS_AF=0;AMR_AF=0.0187;AFR_AF=0;EUR_AF=0.007;SAS_AF=0;VT=SV	chr2	209079447	209087349
chr3	40638086	40638913	esv3595953	C	<CN0>	100	PASS	AC=2;AF=0.000399361;AN=5008;CIEND=-3,4;CIPOS=-3,4;CS=DEL_union;END=40638913;NS=2504;SVTYPE=DEL;DP=19557;EAS_AF=0;AMR_AF=0.0029;AFR_AF=0;EUR_AF=0;SAS_AF=0;VT=SV	chr3	40637697	40638985
chr3	146061915	146068804	esv3598092	A	<CN0>	100	PASS	AC=2;AF=0.000399361;AN=5008;CIEND=-18,18;CIPOS=-18,18;CS=DEL_union;END=146068804;NS=2504;SVTYPE=DEL;DP=15101;EAS_AF=0;AMR_AF=0.0014;AFR_AF=0;EUR_AF=0;SAS_AF=0.001;VT=SV	chr3	146060782	146066267
chr3	151477631	151480104	esv3598187	T	<CN0>	100	PASS	AC=3;AF=0.000599042;AN=5008;CIEND=0,281;CIPOS=-304,0;CS=DEL_union;END=151480104;NS=2504;SVTYPE=DEL;DP=17774;EAS_AF=0.003;AMR_AF=0;AFR_AF=0;EUR_AF=0;SAS_AF=0;VT=SV	chr3	151477534	151479799
chr4	70249771	70269535	esv3600902	T	<CN0>	100	PASS	AC=46;AF=0.0091853;AN=5008;CIEND=-500,1000;CIPOS=-1000,500;CS=DEL_union;END=70269535;NS=2504;SVTYPE=DEL;DP=21001;EAS_AF=0.002;AMR_AF=0.0029;AFR_AF=0.031;EUR_AF=0.001;SAS_AF=0;VT=SV;EX_TARGET	chr4	70255207	70267799
chr4	70265803	70285153	esv3600906	A	<CN0>	100	PASS	AC=15;AF=0.00299521;AN=5008;CIEND=-150,150;CIPOS=-150,150;CS=DEL_union;END=70285153;NS=2504;SVTYPE=DEL;DP=11320;EAS_AF=0;AMR_AF=0.0029;AFR_AF=0.0076;EUR_AF=0;SAS_AF=0.0031;VT=SV;EX_TARGET	chr4	70274553	70288882
chr4	70267138	70288566	esv3600907	A	<CN0>	100	PASS	AC=8;AF=0.00159744;AN=5008;CIEND=-500,1000;CIPOS=-1000,500;CS=DEL_union;END=70288566;NS=2504;SVTYPE=DEL;DP=12813;EAS_AF=0;AMR_AF=0;AFR_AF=0.0038;EUR_AF=0;SAS_AF=0.0031;VT=SV;EX_TARGET	chr4	70274553	70288882
chr4	103583615	103584250	esv3601620	T	<CN0>	100	PASS	AC=1;AF=0.000199681;AN=5008;CIEND=-43,43;CIPOS=-43,43;CS=DEL_union;END=103584250;NS=2504;SVTYPE=DEL;DP=18017;EAS_AF=0;AMR_AF=0;AFR_AF=0;EUR_AF=0;SAS_AF=0.001;VT=SV	chr4	103583767	103584230
chr4	165967102	165967663	esv3603014	T	<CN0>	100	PASS	AC=140;AF=0.0279553;AN=5008;CIEND=0,260;CIPOS=-136,0;CS=DEL_union;END=165967663;NS=2504;SVTYPE=DEL;DP=15973;EAS_AF=0;AMR_AF=0.0029;AFR_AF=0.1044;EUR_AF=0;SAS_AF=0;VT=SV	chr4	165967120	165967432
chr5	23303350	23304809	esv3604371	A	<CN0>	100	PASS	AC=2;AF=0.000399361;AN=5008;CIEND=0,78;CIPOS=-186,0;CS=DEL_union;END=23304809;NS=2504;SVTYPE=DEL;DP=16644;EAS_AF=0;AMR_AF=0;AFR_AF=0.0015;EUR_AF=0;SAS_AF=0;VT=SV	chr5	23303673	23305252
chr5	29002303	29004285	esv3604519	T	<CN0>	100	PASS	AC=1;AF=0.000199681;AN=5008;CIEND=-46,47;CIPOS=-46,47;CS=DEL_union;END=29004285;NS=2504;SVTYPE=DEL;DP=16331;EAS_AF=0.001;AMR_AF=0;AFR_AF=0;EUR_AF=0;SAS_AF=0;VT=SV	chr5	29001866	29003464
chr5	114726654	114729207	esv3606365	C	<CN0>	100	PASS	AC=1;AF=0.000199681;AN=5008;CIEND=0,282;CIPOS=-226,0;CS=DEL_union;END=114729207;NS=2504;SVTYPE=DEL;DP=23370;EAS_AF=0;AMR_AF=0;AFR_AF=0;EUR_AF=0.001;SAS_AF=0;VT=SV	chr5	114725339	114728067
chr5	170324357	170325104	esv3607573	T	<CN0>	100	PASS	AC=1;AF=0.000199681;AN=5008;CIEND=-28,29;CIPOS=-28,29;CS=DEL_union;END=170325104;NS=2504;SVTYPE=DEL;DP=15571;EAS_AF=0.001;AMR_AF=0;AFR_AF=0;EUR_AF=0;SAS_AF=0;VT=SV	chr5	170323932	170331465
chr6	99239678	99241827	esv3610112	A	<CN0>	100	PASS	AC=1;AF=0.000199681;AN=5008;CIEND=0,44;CIPOS=-7,0;CS=DEL_union;END=99241827;NS=2504;SVTYPE=DEL;DP=16676;EAS_AF=0;AMR_AF=0;AFR_AF=0.0008;EUR_AF=0;SAS_AF=0;VT=SV	chr6	99228132	99241868
chr7	52963202	52964916	esv3613177	G	<CN0>	100	PASS	AC=161;AF=0.0321486;AN=5008;CIEND=0,1;CIPOS=0,1;CS=DEL_union;END=52964916;NS=2504;SVTYPE=DEL;DP=11647;EAS_AF=0;AMR_AF=0.0418;AFR_AF=0.0121;EUR_AF=0.0557;SAS_AF=0.0613;VT=SV	chr7	52959529	52965500
chr8	9312632	9317057	esv3616183	G	<CN0>	100	PASS	AC=14;AF=0.00279553;AN=5008;CIEND=0,328;CIPOS=-244,0;CS=DEL_union;END=9317057;NS=2504;SVTYPE=DEL;DP=18014;EAS_AF=0;AMR_AF=0.0029;AFR_AF=0;EUR_AF=0.002;SAS_AF=0.0102;VT=SV	chr8	9311207	9314928
chr8	81507318	81508365	esv3617782	A	<CN0>	100	PASS	AC=1;AF=0.000199681;AN=5008;CIEND=-50,87;CIPOS=-87,50;CS=DEL_union;END=81508365;NS=2504;SVTYPE=DEL;DP=20332;EAS_AF=0;AMR_AF=0;AFR_AF=0;EUR_AF=0;SAS_AF=0.001;VT=SV	chr8	81507049	81507938
chr8	94657727	94659448	esv3618060	A	<CN0>	100	PASS	AC=1;AF=0.000199681;AN=5008;CIEND=0,224;CIPOS=-216,0;CS=DEL_union;END=94659448;NS=2504;SVTYPE=DEL;DP=16882;EAS_AF=0.001;AMR_AF=0;AFR_AF=0;EUR_AF=0;SAS_AF=0;VT=SV	chr8	94658293	94659320
chr9	29825136	29827614	esv3620224	G	<CN0>	100	PASS	AC=1;AF=0.000199681;AN=5008;CIEND=-39,39;CIPOS=-39,39;CS=DEL_union;END=29827614;NS=2504;SVTYPE=DEL;DP=18849;EAS_AF=0.001;AMR_AF=0;AFR_AF=0;EUR_AF=0;SAS_AF=0;VT=SV	chr9	29824739	29826709
chr9	100997245	100998073	esv3621207	G	<CN0>	100	PASS	AC=10;AF=0.00199681;AN=5008;CIEND=-32,32;CIPOS=-32,32;CS=DEL_union;END=100998073;NS=2504;SVTYPE=DEL;DP=18912;EAS_AF=0;AMR_AF=0.0029;AFR_AF=0.0061;EUR_AF=0;SAS_AF=0;VT=SV	chr9	100996990	100997849
chr9	112295287	112296672	esv3621435	T	<CN0>	100	PASS	AC=2;AF=0.000399361;AN=5008;CIEND=-34,35;CIPOS=-34,35;CS=DEL_union;END=112296672;NS=2504;SVTYPE=DEL;DP=8467;EAS_AF=0;AMR_AF=0;AFR_AF=0.0015;EUR_AF=0;SAS_AF=0;VT=SV	chr9	112295109	112296612
chr9	139707424	139711423	esv3622016	A	<CN0>	100	PASS	AC=1;AF=0.000199681;AN=5008;CIEND=0,500;CIPOS=-500,0;CS=DEL_union;END=139711423;NS=2504;SVTYPE=DEL;DP=20374;EAS_AF=0.001;AMR_AF=0;AFR_AF=0;EUR_AF=0;SAS_AF=0;VT=SV	chr9	139707239	139709988
chr10	69769919	69770598	esv3623700	C	<CN0>	100	PASS	AC=2;AF=0.000399361;AN=5008;CIEND=-17,18;CIPOS=-17,18;CS=DEL_union;END=69770598;NS=2504;SVTYPE=DEL;DP=17636;EAS_AF=0.002;AMR_AF=0;AFR_AF=0;EUR_AF=0;SAS_AF=0;VT=SV	chr10	69769961	69770619
chr10	99034740	99037238	esv3624311	C	<CN0>	100	PASS	AC=4355;AF=0.869609;AN=5008;CIEND=-50,220;CIPOS=-220,127;CS=DEL_union;END=99037238;NS=2504;SVTYPE=DEL;DP=16914;EAS_AF=0.9583;AMR_AF=0.9366;AFR_AF=0.7481;EUR_AF=0.8857;SAS_AF=0.8783;VT=SV	chr10	99034768	99037854
chr11	16996172	16996599	esv3625463	G	<CN0>	100	PASS	AC=3970;AF=0.792732;AN=5008;CIEND=0,0;CIPOS=0,0;CS=DEL_union;END=16996599;NS=2504;SVTYPE=DEL;DP=8602;EAS_AF=0.871;AMR_AF=0.8213;AFR_AF=0.7693;EUR_AF=0.6491;SAS_AF=0.8712;VT=SV;EX_TARGET	chr11	16996239	16996560
chr11	35988626	35990167	esv3625942	T	<CN0>	100	PASS	AC=1;AF=0.000199681;AN=5008;CIEND=-50,50;CIPOS=-50,50;CS=DEL_union;END=35990167;NS=2504;SVTYPE=DEL;DP=20652;EAS_AF=0.001;AMR_AF=0;AFR_AF=0;EUR_AF=0;SAS_AF=0;VT=SV	chr11	35988559	35990226
chr11	89464821	89468589	esv3627179	T	<CN0>	100	PASS	AC=14;AF=0.00279553;AN=5008;CIEND=-12,12;CIPOS=-12,12;CS=DEL_union;END=89468589;NS=2504;SVTYPE=DEL;DP=21677;EAS_AF=0;AMR_AF=0;AFR_AF=0.0106;EUR_AF=0;SAS_AF=0;VT=SV	chr11	89464184	89467950
chr12	9180899	9181956	esv3628492	A	<CN0>	100	PASS	AC=5;AF=0.000998403;AN=5008;CIEND=0,231;CIPOS=-236,0;CS=DEL_union;END=9181956;NS=2504;SVTYPE=DEL;DP=18318;EAS_AF=0;AMR_AF=0;AFR_AF=0.003;EUR_AF=0.001;SAS_AF=0;VT=SV	chr12	9180127	9181685
chr12	72243514	72244429	esv3629919	T	<CN0>	100	PASS	AC=11;AF=0.00219649;AN=5008;CIEND=0,198;CIPOS=-182,0;CS=DEL_union;END=72244429;NS=2504;SVTYPE=DEL;DP=18017;EAS_AF=0;AMR_AF=0;AFR_AF=0.0083;EUR_AF=0;SAS_AF=0;VT=SV	chr12	72243007	72244208
chr12	89421210	89422455	esv3630311	C	<CN0>	100	PASS	AC=3;AF=0.000599042;AN=5008;CIEND=-8,9;CIPOS=-8,9;CS=DEL_union;END=89422455;NS=2504;SVTYPE=DEL;DP=23027;EAS_AF=0;AMR_AF=0;AFR_AF=0.0023;EUR_AF=0;SAS_AF=0;VT=SV	chr12	89421533	89422299
chr13	21676153	21678161	esv3631450	G	<CN0>	100	PASS	AC=1;AF=0.000199681;AN=5008;CIEND=-50,50;CIPOS=-50,50;CS=DEL_union;END=21678161;NS=2504;SVTYPE=DEL;DP=15451;EAS_AF=0;AMR_AF=0;AFR_AF=0.0008;EUR_AF=0;SAS_AF=0;VT=SV	chr13	21677141	21678510
chr13	23817414	23819792	esv3631517	T	<CN0>	100	PASS	AC=2;AF=0.000399361;AN=5008;CIEND=0,111;CIPOS=-108,0;CS=DEL_union;END=23819792;NS=2504;SVTYPE=DEL;DP=14490;EAS_AF=0;AMR_AF=0;AFR_AF=0.0008;EUR_AF=0;SAS_AF=0.001;VT=SV	chr13	23817658	23821323
chr13	35759865	35760592	esv3631759	G	<CN0>	100	PASS	AC=3;AF=0.000599042;AN=5008;CIEND=-15,15;CIPOS=-15,15;CS=DEL_union;END=35760592;NS=2504;SVTYPE=DEL;DP=18884;EAS_AF=0;AMR_AF=0;AFR_AF=0;EUR_AF=0;SAS_AF=0.0031;VT=SV	chr13	35759430	35760816
chr13	68876786	68877506	esv3632590	T	<CN0>	100	PASS	AC=1;AF=0.000199681;AN=5008;CIEND=0,147;CIPOS=-162,0;CS=DEL_union;END=68877506;NS=2504;SVTYPE=DEL;DP=20010;EAS_AF=0;AMR_AF=0.0014;AFR_AF=0;EUR_AF=0;SAS_AF=0;VT=SV	chr13	68875736	68877434
chr14	52622502	52622852	esv3634517	C	<CN0>	100	PASS	AC=1;AF=0.000199681;AN=5008;CIEND=-2,3;CIPOS=-2,3;CS=DEL_union;END=52622852;NS=2504;SVTYPE=DEL;DP=15584;EAS_AF=0;AMR_AF=0;AFR_AF=0;EUR_AF=0.001;SAS_AF=0;VT=SV	chr14	52622457	52622897
chr14	99439104	99439814	esv3635475	G	<CN0>	100	PASS	AC=2;AF=0.000399361;AN=5008;CIEND=-25,26;CIPOS=-25,26;CS=DEL_union;END=99439814;NS=2504;SVTYPE=DEL;DP=11394;EAS_AF=0;AMR_AF=0;AFR_AF=0.0015;EUR_AF=0;SAS_AF=0;VT=SV	chr14	99439215	99439638
chr17	20239519	20248539	esv3640197	A	<CN0>	100	PASS	AC=5;AF=0.000998403;AN=5008;CIEND=0,246;CIPOS=-265,0;CS=DEL_union;END=20248539;NS=2504;SVTYPE=DEL;DP=20620;EAS_AF=0.005;AMR_AF=0;AFR_AF=0;EUR_AF=0;SAS_AF=0;VT=SV;EX_TARGET	chr17	20224629	20306870
chr17	20678738	20680299	esv3640215	T	<CN0>	100	PASS	AC=128;AF=0.0255591;AN=5008;CIEND=0,1;CIPOS=0,1;CS=DEL_union;END=20680299;NS=2504;SVTYPE=DEL;DP=12611;EAS_AF=0;AMR_AF=0.0043;AFR_AF=0.0938;EUR_AF=0.001;SAS_AF=0;VT=SV	chr17	20678954	20680218
chr17	58139998	58141510	esv3640921	C	<CN0>	100	PASS	AC=1;AF=0.000199681;AN=5008;CIEND=-14,14;CIPOS=-14,14;CS=DEL_union;END=58141510;NS=2504;SVTYPE=DEL;DP=21108;EAS_AF=0;AMR_AF=0;AFR_AF=0;EUR_AF=0.001;SAS_AF=0;VT=SV	chr17	58140364	58142143
chr18	14145954	14151073	esv3641873	G	<CN0>	100	PASS	AC=3;AF=0.000599042;AN=5008;CIEND=-33,33;CIPOS=-33,33;CS=DEL_union;END=14151073;NS=2504;SVTYPE=DEL;DP=18300;EAS_AF=0;AMR_AF=0;AFR_AF=0.0023;EUR_AF=0;SAS_AF=0;VT=SV	chr18	14143594	14151138
chr19	22312068	22314229	esv3643943	A	<CN0>	100	PASS	AC=6;AF=0.00119808;AN=5008;CIEND=0,243;CIPOS=-214,0;CS=DEL_union;END=22314229;NS=2504;SVTYPE=DEL;DP=13890;EAS_AF=0;AMR_AF=0.0058;AFR_AF=0.0015;EUR_AF=0;SAS_AF=0;VT=SV	chr19	22311428	22314736
chr19	28294420	28318906	esv3644083	T	<CN0>	100	PASS	AC=3;AF=0.000599042;AN=5008;CIEND=-36,36;CIPOS=-36,36;CS=DEL_union;END=28318906;NS=2504;SVTYPE=DEL;DP=19731;EAS_AF=0;AMR_AF=0;AFR_AF=0;EUR_AF=0.002;SAS_AF=0.001;VT=SV	chr19	28303714	28387623
chr19	28317864	28320185	esv3644085	G	<CN0>	100	PASS	AC=4;AF=0.000798722;AN=5008;CIEND=-3,4;CIPOS=-3,4;CS=DEL_union;END=28320185;NS=2504;SVTYPE=DEL;DP=14347;EAS_AF=0;AMR_AF=0.0014;AFR_AF=0;EUR_AF=0;SAS_AF=0.0031;VT=SV	chr19	28303714	28387623
chr19	28360879	28366918	esv3644087	T	<CN0>	100	PASS	AC=29;AF=0.00579073;AN=5008;CIEND=0,409;CIPOS=-302,0;CS=DEL_union;END=28366918;NS=2504;SVTYPE=DEL;DP=17175;EAS_AF=0;AMR_AF=0.0014;AFR_AF=0.0204;EUR_AF=0.001;SAS_AF=0;VT=SV	chr19	28303714	28387623
chr21	32432177	32434442	esv3646848	G	<CN0>	100	PASS	AC=69;AF=0.013778;AN=5008;CIEND=0,1;CIPOS=0,1;CS=DEL_union;END=32434442;NS=2504;SVTYPE=DEL;DP=16562;EAS_AF=0;AMR_AF=0.0086;AFR_AF=0.0461;EUR_AF=0.002;SAS_AF=0;VT=SV	chr21	32432918	32435487
