# Supplementary material for: Landscape and variation of novel retroduplications in 26 human populations
Source: PLoS Comput Biol. 2017 Jun 29;13(6):e1005567. doi: 10.1371/journal.pcbi.1005567 (PMC5510864; doi:10.1371/journal.pcbi.1005567)
Supplement: S6 Text — The file contains retroduplication eQTL results for five populations (CEU, FIN, GBR, TSI, YRI). Each sheet contains the result of one population. Each row (except the last) contains the following information: Parent Gene ID, the statistic from two-sided Wilcoxon rank sum test, the original p-value from the test, and the p-value adjusted by Benjamini-Hochberg procedure. The last row contains the combined p-value from the omnibus test. (XLSX) [file pcbi.1005567.s006.xlsx]

## Sheet: TestSingleGenes_CEU
	ParentGeneID	stat	pvalue	pvalue.BH
	ENSG00000107438	28	0.554849	0.842224
	ENSG00000177879	48	0.874875	0.967226
	ENSG00000148408	56	0.408833	0.842224
	ENSG00000137414	260	0.823159	0.967226
	ENSG00000133872	99	0.519674	0.842224
	ENSG00000149531	65	0.153965	0.842224
	ENSG00000165480	651	0.967642	0.967642
	ENSG00000186998	68	0.344753	0.842224
	ENSG00000168958	186	0.134704	0.842224
	ENSG00000015479	212	0.942523	0.967226
	ENSG00000092199	22	0.408399	0.842224
	ENSG00000170074	58	0.581536	0.842224
	ENSG00000122565	741	0.717201	0.912802
	ENSG00000103226	41	0.937244	0.967226
	ENSG00000156802	66	0.386446	0.842224
	ENSG00000092445	870	0.53719	0.842224
	ENSG00000133226	47	0.905987	0.967226
	ENSG00000070756	712	0.253673	0.842224
	ENSG00000087053	75	0.222318	0.842224
	ENSG00000144821	27	0.528775	0.842224
	ENSG00000185864	83	0.944197	0.967226
	ENSG00000141646	14	0.253598	0.842224
	ENSG00000180228	919	0.924466	0.967226
	ENSG00000115539	218	0.321399	0.842224
	ENSG00000112787	108	0.662186	0.912802
	ENSG00000145860	172	0.311652	0.842224
	ENSG00000180370	100	0.705448	0.912802
	ENSG00000119685	29	0.581536	0.842224
	ENSG00000099821	60	0.528775	0.842224
	ENSG00000197006	27	0.528775	0.842224
	ENSG00000104341	189	0.681324	0.912802
	ENSG00000139372	861	0.527214	0.842224
	ENSG00000136231	152	0.0666707	0.842224
	ENSG00000198399	29	0.581536	0.842224
	ENSG00000004455	1188	0.0668121	0.842224
	ENSG00000122512	67	0.365228	0.842224
	ENSG00000168214	1	0.0982438	0.842224
	ENSG00000186298	60	0.528775	0.842224
	ENSG00000168614	55	0.393134	0.842224
	ENSG00000083290	48	0.874875	0.967226
	ENSG00000101266	14	0.253598	0.842224
	ENSG00000086758	28	0.554849	0.842224
p.combined 0.8677975

## Sheet: TestSingleGenes_FIN
	ParentGeneID	stat	pvalue	pvalue.BH
	ENSG00000177879	96	0.882929	0.981033
	ENSG00000083857	59	0.624473	0.90613
	ENSG00000148408	62	0.546849	0.90613
	ENSG00000137414	71	0.620375	0.90613
	ENSG00000133872	478	0.397144	0.90613
	ENSG00000149531	34	0.67872	0.90613
	ENSG00000165480	1084	0.792864	0.90613
	ENSG00000168958	298	0.16191	0.90613
	ENSG00000137492	30	0.572188	0.90613
	ENSG00000015479	115	0.511848	0.90613
	ENSG00000092199	60	0.429626	0.90613
	ENSG00000122565	881	0.979478	1
	ENSG00000119335	82	0.175227	0.90613
	ENSG00000186275	33	0.651365	0.90613
	ENSG00000116251	34	0.67872	0.90613
	ENSG00000144381	34	0.67872	0.90613
	ENSG00000092445	918	0.302645	0.90613
	ENSG00000070756	470	0.772722	0.90613
	ENSG00000114857	5	0.132011	0.90613
	ENSG00000087053	234	0.782882	0.90613
	ENSG00000127481	86	0.132011	0.90613
	ENSG00000141646	35	0.706504	0.90613
	ENSG00000180228	919	0.478931	0.90613
	ENSG00000115539	440	0.711343	0.90613
	ENSG00000147050	57	0.67872	0.90613
	ENSG00000145860	73	0.658655	0.90613
	ENSG00000180370	244	0.0155989	0.623957
	ENSG00000196367	76	0.258617	0.90613
	ENSG00000197020	118	0.461558	0.90613
	ENSG00000099821	4	0.122618	0.90613
	ENSG00000143702	90	0.0975514	0.90613
	ENSG00000104341	110	0.613126	0.90613
	ENSG00000115464	35	0.706504	0.90613
	ENSG00000139372	692	0.362446	0.90613
	ENSG00000136231	176	1	1
	ENSG00000152348	28	0.522079	0.90613
	ENSG00000004455	718	0.38597	0.90613
	ENSG00000168214	103	0.73787	0.90613
	ENSG00000170242	44	0.969962	1
	ENSG00000053108	49	0.910057	0.983846
p.combined 0.8826649

## Sheet: TestSingleGenes_GBR
	ParentGeneID	stat	pvalue	pvalue.BH
	ENSG00000177879	25	0.485898	0.81176
	ENSG00000148408	39	0.197519	0.81176
	ENSG00000130255	115	0.403436	0.81176
	ENSG00000137414	155	0.50735	0.81176
	ENSG00000130024	49	0.826643	0.924203
	ENSG00000133872	178	0.230918	0.81176
	ENSG00000149531	164	0.460147	0.81176
	ENSG00000165480	557	0.908413	0.931706
	ENSG00000168958	569	0.506569	0.81176
	ENSG00000162927	5	0.135373	0.81176
	ENSG00000155657	15	0.273496	0.81176
	ENSG00000015479	186	0.343939	0.81176
	ENSG00000092199	216	0.0373463	0.81176
	ENSG00000122565	748	0.750964	0.883883
	ENSG00000112282	62	0.461324	0.81176
	ENSG00000103226	0	0.0905801	0.81176
	ENSG00000092445	983	0.751301	0.883883
	ENSG00000133226	109	0.701108	0.876385
	ENSG00000070756	265	0.233401	0.81176
	ENSG00000087053	223	0.252184	0.81176
	ENSG00000180228	946	0.698676	0.876385
	ENSG00000153201	75	0.209723	0.81176
	ENSG00000115539	239	0.953249	0.953249
	ENSG00000145860	71	0.273496	0.81176
	ENSG00000180370	47	0.889158	0.931706
	ENSG00000150459	5	0.135373	0.81176
	ENSG00000197020	32	0.675868	0.876385
	ENSG00000065361	34	0.152641	0.81176
	ENSG00000099821	17	0.309912	0.81176
	ENSG00000103657	28	0.563677	0.835077
	ENSG00000147274	64	0.414324	0.81176
	ENSG00000104341	215	0.645055	0.876385
	ENSG00000075624	61	0.485898	0.81176
	ENSG00000139372	791	0.884408	0.931706
	ENSG00000136231	207	0.411762	0.81176
	ENSG00000004455	995	0.313524	0.81176
	ENSG00000168214	32	0.675868	0.876385
	ENSG00000154447	82	0.12526	0.81176
	ENSG00000186298	93	0.831783	0.924203
	ENSG00000101266	28	0.563677	0.835077
p.combined 0.570425

## Sheet: TestSingleGenes_TSI
	ParentGeneID	stat	pvalue	pvalue.BH
	ENSG00000134453	67	0.413077	0.885715
	ENSG00000107438	57	0.661533	0.885715
	ENSG00000116678	40	0.863978	0.961899
	ENSG00000115839	90	0.0902489	0.885715
	ENSG00000177879	166	0.884553	0.961899
	ENSG00000143207	34	0.689357	0.885715
	ENSG00000148408	247	0.488582	0.885715
	ENSG00000130255	51	0.310048	0.885715
	ENSG00000137414	94	0.404541	0.885715
	ENSG00000133872	46	0.984813	0.984813
	ENSG00000149531	311	0.773867	0.919477
	ENSG00000165480	824	0.549914	0.885715
	ENSG00000168958	307	0.413583	0.885715
	ENSG00000157350	11	0.202195	0.885715
	ENSG00000137492	41	0.894001	0.961899
	ENSG00000042781	46	0.984813	0.984813
	ENSG00000165899	4	0.12312	0.885715
	ENSG00000015479	286	0.523662	0.885715
	ENSG00000092199	141	0.200504	0.885715
	ENSG00000122565	712	0.666442	0.885715
	ENSG00000116251	53	0.775246	0.919477
	ENSG00000092445	1190	0.221197	0.885715
	ENSG00000177200	71	0.331664	0.885715
	ENSG00000070756	576	0.688056	0.885715
	ENSG00000087053	96	0.86033	0.961899
	ENSG00000155561	33	0.661533	0.885715
	ENSG00000154059	48	0.924177	0.961899
	ENSG00000168028	70	0.350975	0.885715
	ENSG00000185864	162	0.512006	0.885715
	ENSG00000139218	64	0.481257	0.885715
	ENSG00000180228	1077	0.575951	0.885715
	ENSG00000165181	88	0.105674	0.885715
	ENSG00000115539	57	0.661533	0.885715
	ENSG00000112787	74	0.694679	0.885715
	ENSG00000145860	256	0.480579	0.885715
	ENSG00000088256	21	0.370985	0.885715
	ENSG00000183354	23	0.413077	0.885715
	ENSG00000115541	35	0.717607	0.892633
	ENSG00000197020	80	0.189051	0.885715
	ENSG00000112706	5	0.132649	0.885715
	ENSG00000153107	66	0.435143	0.885715
	ENSG00000099821	42	0.924177	0.961899
	ENSG00000104341	224	0.337899	0.885715
	ENSG00000075624	25	0.457874	0.885715
	ENSG00000139372	963	0.685478	0.885715
	ENSG00000171314	60	0.580945	0.885715
	ENSG00000136231	104	0.541026	0.885715
	ENSG00000197728	26	0.481257	0.885715
	ENSG00000004455	1102	0.190497	0.885715
	ENSG00000168214	113	0.524683	0.885715
	ENSG00000101220	90	0.0902489	0.885715
p.combined 0.9116557

## Sheet: TestSingleGenes_TRI
	ParentGeneID	stat	pvalue	pvalue.BH
	ENSG00000177879	17	0.309912	0.697301
	ENSG00000149100	130	0.93511	1
	ENSG00000148408	69	0.309912	0.697301
	ENSG00000137414	147	0.633452	0.845749
	ENSG00000149531	101	0.660667	0.847599
	ENSG00000111670	78	0.169508	0.650239
	ENSG00000165480	82	0.12526	0.650239
	ENSG00000168958	676	0.174379	0.650239
	ENSG00000090054	53	0.705216	0.847599
	ENSG00000162869	34	0.73501	0.847599
	ENSG00000163467	39	0.889158	0.975905
	ENSG00000198382	4	0.12526	0.650239
	ENSG00000092199	175	0.25923	0.68374
	ENSG00000122565	890	0.0883759	0.650239
	ENSG00000103226	74	0.224554	0.673663
	ENSG00000171204	203	0.459464	0.741414
	ENSG00000102078	44	0.984115	1
	ENSG00000124562	29	0.590875	0.831408
	ENSG00000092445	298	0.126958	0.650239
	ENSG00000070756	85	0.346134	0.712701
	ENSG00000118564	666	0.971835	1
	ENSG00000166377	105	0.220151	0.673663
	ENSG00000185716	2	0.106808	0.650239
	ENSG00000180228	623	0.63901	0.845749
	ENSG00000171055	6	0.146106	0.650239
	ENSG00000106028	13	0.24012	0.675338
	ENSG00000145860	71	0.273496	0.68374
	ENSG00000180370	86	0.0905801	0.650239
	ENSG00000088256	38	0.187847	0.650239
	ENSG00000147065	62	0.461324	0.741414
	ENSG00000099821	211	0.36713	0.712701
	ENSG00000071082	33	0.705216	0.847599
	ENSG00000139372	769	0.122215	0.650239
	ENSG00000136231	201	0.484429	0.7517
	ENSG00000004455	1017	0.395945	0.712701
	ENSG00000168214	57	0.590875	0.831408
	ENSG00000086475	62	0.461324	0.741414
	ENSG00000138592	65	0.391927	0.712701
	ENSG00000104408	139	0.591223	0.831408
	ENSG00000123104	20	0.370281	0.712701
	ENSG00000118600	27	0.103415	0.650239
	ENSG00000101266	52	0.73501	0.847599
	ENSG00000173915	43	1	1
	ENSG00000101166	150	0.753421	0.847599
	ENSG00000204304	6	0.146106	0.650239
p.combined 0.2735583
