# Supplementary material for: Landscape and variation of novel retroduplications in 26 human populations
Source: PLoS Comput Biol. 2017 Jun 29;13(6):e1005567. doi: 10.1371/journal.pcbi.1005567 (PMC5510864; doi:10.1371/journal.pcbi.1005567)
Supplement: S7 Text — The file contains gene expression level comparison results for five populations (CEU, FIN, GBR, TSI, YRI). Each sheet contains the result of one population. Each row (except the last) contains the following information: Parent Gene ID, the observed statistic (medium of the expression level of the parent gene), quantile of the observed statistic compared to null distribution, the empirical p-value, and the p-value adjusted by Benjamini-Hochberg procedure. The last row contains the combined p-value from the omnibus test. (XLSX) [file pcbi.1005567.s007.xlsx]

## Sheet: TestSingleGenesVsBackground_CEU
	ParentGeneID	stat	quantile	pvalue	pvalue.BH
	ENSG00000107438	179.617	0.975761	0.0242391	0.245454
	ENSG00000177879	132.331	0.968552	0.0314476	0.245454
	ENSG00000136888	31.3889	0.869615	0.130385	0.336418
	ENSG00000148408	0.0267368	0.0514291	0.948571	0.948571
	ENSG00000137414	2.50415	0.487733	0.512267	0.577942
	ENSG00000133872	58.9252	0.928885	0.0711154	0.260757
	ENSG00000149531	24.5528	0.836144	0.163856	0.336418
	ENSG00000165480	11.7564	0.714189	0.285811	0.403191
	ENSG00000186998	15.1505	0.758452	0.241548	0.393634
	ENSG00000168958	30.1724	0.864472	0.135528	0.336418
	ENSG00000015479	144.846	0.971208	0.0287918	0.245454
	ENSG00000092199	433.498	0.987185	0.0128151	0.245454
	ENSG00000170074	0.66342	0.348074	0.651926	0.699628
	ENSG00000122565	89.4319	0.95363	0.0463705	0.259169
	ENSG00000103226	51.754	0.9194	0.0806003	0.272801
	ENSG00000156802	16.9625	0.778897	0.221103	0.378383
	ENSG00000092445	0.0556007	0.104418	0.895582	0.926417
	ENSG00000133226	35.6242	0.885929	0.114071	0.334609
	ENSG00000070756	666.121	0.991147	0.00885254	0.245454
	ENSG00000087053	13.0331	0.732864	0.267136	0.401692
	ENSG00000144821	0.049486	0.0946379	0.905362	0.926417
	ENSG00000185864	69.5414	0.939002	0.0609982	0.259169
	ENSG00000141646	8.61555	0.66335	0.33665	0.438337
	ENSG00000180228	26.0516	0.844533	0.155467	0.336418
	ENSG00000115539	8.49431	0.661285	0.338715	0.438337
	ENSG00000112787	7.33052	0.636245	0.363755	0.457292
	ENSG00000145860	25.762	0.843184	0.156816	0.336418
	ENSG00000180370	16.6397	0.77641	0.22359	0.378383
	ENSG00000119685	4.98602	0.576933	0.423067	0.517082
	ENSG00000099821	3.30119	0.51956	0.48044	0.556299
	ENSG00000197006	22.6892	0.822991	0.177009	0.336418
	ENSG00000104341	3.59694	0.530984	0.469016	0.556299
	ENSG00000139372	14.2766	0.748377	0.251623	0.395408
	ENSG00000136231	12.5755	0.726119	0.273881	0.401692
	ENSG00000198399	22.5247	0.821769	0.178231	0.336418
	ENSG00000004455	66.1071	0.935461	0.0645392	0.259169
	ENSG00000005810	70.0445	0.939213	0.0607875	0.259169
	ENSG00000122512	11.2633	0.70677	0.29323	0.403191
	ENSG00000168214	36.6393	0.889259	0.110741	0.334609
	ENSG00000186298	123.106	0.966529	0.033471	0.245454
	ENSG00000168614	21.8377	0.816499	0.183501	0.336418
	ENSG00000083290	1.80766	0.453166	0.546834	0.601518
	ENSG00000101266	26.8872	0.849212	0.150788	0.336418
	ENSG00000086758	65.8314	0.935208	0.0647922	0.259169
p.combined 0.000001723476

## Sheet: TestSingleGenesVsBackground_FIN
	ParentGeneID	stat	quantile	pvalue	pvalue.BH
	ENSG00000177879	130.993	0.967794	0.0322064	0.184037
	ENSG00000083857	0.0354929	0.0596914	0.940309	0.940309
	ENSG00000148408	0.0480201	0.0822443	0.917756	0.940309
	ENSG00000137414	2.63701	0.489841	0.510159	0.566844
	ENSG00000133872	59.6543	0.927241	0.0727595	0.291038
	ENSG00000149531	28.1974	0.852584	0.147416	0.361739
	ENSG00000165480	12.5629	0.723632	0.276368	0.462018
	ENSG00000168958	31.0043	0.865652	0.134348	0.361739
	ENSG00000137492	8.8526	0.665416	0.334584	0.462018
	ENSG00000015479	144.983	0.970787	0.0292134	0.184037
	ENSG00000092199	446.524	0.987354	0.0126465	0.184037
	ENSG00000122565	91.3399	0.953292	0.0467077	0.233538
	ENSG00000119335	157.152	0.97281	0.02719	0.184037
	ENSG00000186275	6.64343	0.618877	0.381123	0.476404
	ENSG00000116251	194.533	0.977068	0.0229323	0.184037
	ENSG00000144381	295.14	0.983517	0.0164826	0.184037
	ENSG00000092445	0.066416	0.109982	0.890018	0.936861
	ENSG00000070756	666.9	0.990726	0.00927409	0.184037
	ENSG00000114857	18.0939	0.784588	0.215412	0.417214
	ENSG00000087053	12.3681	0.720934	0.279066	0.462018
	ENSG00000127481	27.3356	0.848453	0.151547	0.361739
	ENSG00000141646	9.51875	0.677683	0.322317	0.462018
	ENSG00000180228	28.7536	0.855324	0.144676	0.361739
	ENSG00000115539	8.46525	0.657997	0.342003	0.462018
	ENSG00000147050	11.207	0.704325	0.295675	0.462018
	ENSG00000145860	25.3705	0.837113	0.162887	0.361971
	ENSG00000180370	17.6695	0.780963	0.219037	0.417214
	ENSG00000196367	7.94632	0.647753	0.352247	0.462018
	ENSG00000197020	2.79406	0.49629	0.50371	0.566844
	ENSG00000099821	3.33495	0.517073	0.482927	0.566844
	ENSG00000143702	17.9598	0.783829	0.216171	0.417214
	ENSG00000104341	7.67173	0.641936	0.358064	0.462018
	ENSG00000115464	26.9188	0.846261	0.153739	0.361739
	ENSG00000139372	14.6194	0.749136	0.250864	0.456117
	ENSG00000136231	10.5016	0.693913	0.306087	0.462018
	ENSG00000152348	4.97672	0.573012	0.426988	0.517561
	ENSG00000004455	69.1744	0.937695	0.062305	0.276911
	ENSG00000168214	40.5682	0.89887	0.10113	0.361739
	ENSG00000170242	28.5828	0.854439	0.145561	0.361739
	ENSG00000053108	0.115025	0.164025	0.835975	0.903757
p.combined	1.3441e-05

## Sheet: TestSingleGenesVsBackground_GBR
	ParentGeneID	stat	quantile	pvalue	pvalue.BH
	ENSG00000177879	134.271	0.968299	0.0317005	0.187168
	ENSG00000148408	0.0337471	0.0598179	0.940182	0.940182
	ENSG00000130255	791.541	0.992117	0.00788298	0.116348
	ENSG00000137414	2.64764	0.489925	0.510075	0.56675
	ENSG00000130024	12.1959	0.718742	0.281258	0.412155
	ENSG00000133872	62.3023	0.930444	0.0695557	0.241829
	ENSG00000149531	25.7901	0.839221	0.160779	0.321558
	ENSG00000165480	11.8599	0.713557	0.286443	0.412155
	ENSG00000168958	29.5698	0.859835	0.140165	0.321558
	ENSG00000162927	3.56355	0.526515	0.473485	0.56675
	ENSG00000155657	0.48292	0.312326	0.687674	0.743431
	ENSG00000015479	143.022	0.970281	0.0297192	0.187168
	ENSG00000092199	431.974	0.986932	0.013068	0.13068
	ENSG00000122565	90.9078	0.953503	0.0464969	0.220143
	ENSG00000112282	7.38731	0.634685	0.365315	0.487087
	ENSG00000103226	48.8165	0.912697	0.0873029	0.268624
	ENSG00000092445	0.0572061	0.0994436	0.900556	0.923648
	ENSG00000133226	38.6146	0.893812	0.106188	0.303395
	ENSG00000070756	691.624	0.991274	0.00872608	0.116348
	ENSG00000087053	13.032	0.729871	0.270129	0.412155
	ENSG00000180228	26.8075	0.845123	0.154877	0.321558
	ENSG00000153201	14.3382	0.746733	0.253267	0.412155
	ENSG00000115539	8.70041	0.662634	0.337366	0.465333
	ENSG00000145860	27.3631	0.848284	0.151716	0.321558
	ENSG00000180370	18.3263	0.78678	0.21322	0.387672
	ENSG00000150459	59.1649	0.927451	0.0725487	0.241829
	ENSG00000197020	2.68535	0.491443	0.508557	0.56675
	ENSG00000065361	0.26812	0.254447	0.745553	0.784792
	ENSG00000099821	3.32182	0.516609	0.483391	0.56675
	ENSG00000103657	19.0412	0.793272	0.206728	0.387672
	ENSG00000147274	85.4146	0.950468	0.0495321	0.220143
	ENSG00000104341	6.04979	0.602394	0.397606	0.513039
	ENSG00000075624	8856.97	0.999874	0.000126465	0.0050586
	ENSG00000139372	14.0664	0.743403	0.256597	0.412155
	ENSG00000136231	11.7066	0.711491	0.288509	0.412155
	ENSG00000004455	70.0248	0.938538	0.0614619	0.241829
	ENSG00000168214	36.2153	0.886055	0.113945	0.303853
	ENSG00000154447	4.89024	0.571073	0.428927	0.536158
	ENSG00000186298	129.819	0.967246	0.0327544	0.187168
	ENSG00000101266	28.0007	0.851615	0.148385	0.321558
p.combined	8.82178e-08

## Sheet: TestSingleGenesVsBackground_TSI
	ParentGeneID	stat	quantile	pvalue	pvalue.BH
	ENSG00000134453	47.7191	0.912486	0.0875137	0.281989
	ENSG00000107438	174.344	0.975171	0.0248293	0.149389
	ENSG00000116678	1.24956	0.408861	0.591139	0.659347
	ENSG00000115839	15.0131	0.755712	0.244288	0.424487
	ENSG00000177879	128.936	0.96792	0.0320799	0.155053
	ENSG00000143207	12.6763	0.726288	0.273712	0.424487
	ENSG00000148408	0.0324756	0.0539162	0.946084	0.997688
	ENSG00000130255	789.961	0.992201	0.00779867	0.104645
	ENSG00000137414	2.77438	0.497007	0.502993	0.597725
	ENSG00000133872	61.4033	0.930276	0.0697243	0.237883
	ENSG00000149531	26.762	0.847146	0.152854	0.352831
	ENSG00000165480	12.1814	0.719164	0.280836	0.424487
	ENSG00000168958	29.9926	0.863291	0.136709	0.344743
	ENSG00000157350	23.0875	0.824846	0.175154	0.376256
	ENSG00000137492	8.70335	0.664447	0.335553	0.463383
	ENSG00000042781	0.00277914	0.000758789	0.999241	0.999241
	ENSG00000165899	0.0160687	0.0191384	0.980862	0.999241
	ENSG00000015479	147.552	0.97163	0.0283703	0.149589
	ENSG00000092199	419.533	0.986974	0.0130259	0.107929
	ENSG00000122565	90.7818	0.953334	0.0466655	0.2082
	ENSG00000116251	197.347	0.977405	0.0225951	0.149389
	ENSG00000092445	0.0702351	0.116053	0.883947	0.967339
	ENSG00000177200	13.2018	0.733918	0.266082	0.424487
	ENSG00000070756	673.849	0.990979	0.00902116	0.104645
	ENSG00000087053	12.9032	0.729787	0.270213	0.424487
	ENSG00000155561	34.2632	0.87931	0.12069	0.318182
	ENSG00000177600	806.437	0.992286	0.00771436	0.104645
	ENSG00000154059	1.79405	0.44895	0.55105	0.626684
	ENSG00000168028	706.647	0.9914	0.00859961	0.104645
	ENSG00000185716	3.90971	0.541396	0.458604	0.57824
	ENSG00000185864	75.2143	0.943597	0.0564033	0.218093
	ENSG00000139218	40.5327	0.899966	0.100034	0.290098
	ENSG00000180228	26.3639	0.844912	0.155088	0.352831
	ENSG00000165181	0.0126802	0.0122249	0.987775	0.999241
	ENSG00000115539	8.86042	0.667903	0.332097	0.463383
	ENSG00000112787	8.17247	0.654414	0.345586	0.46614
	ENSG00000145860	25.8912	0.841835	0.158165	0.352831
	ENSG00000088256	1.92457	0.457044	0.542956	0.626684
	ENSG00000183354	4.71823	0.567617	0.432383	0.565336
	ENSG00000115541	83.1378	0.949077	0.0509232	0.210968
	ENSG00000197020	2.70353	0.495026	0.504974	0.597725
	ENSG00000112706	0.0565665	0.0965349	0.903465	0.970388
	ENSG00000153107	21.1609	0.811441	0.188559	0.377118
	ENSG00000099821	3.32879	0.518928	0.481072	0.593664
	ENSG00000104341	4.52217	0.561378	0.438622	0.565336
	ENSG00000075624	8229.87	0.999831	0.00016862	0.00977995
	ENSG00000139372	13.8111	0.742222	0.257778	0.424487
	ENSG00000171314	548.028	0.989166	0.0108338	0.104727
	ENSG00000136231	11.8197	0.714569	0.285431	0.424487
	ENSG00000111247	21.2528	0.812242	0.187758	0.377118
	ENSG00000197728	165.253	0.974243	0.0257567	0.149389
	ENSG00000004455	68.3354	0.938074	0.0619256	0.22448
	ENSG00000168214	38.3126	0.893474	0.106526	0.294214
	ENSG00000138592	17.1715	0.778476	0.221524	0.424487
	ENSG00000176853	12.1727	0.719037	0.280963	0.424487
	ENSG00000128731	8.74261	0.665416	0.334584	0.463383
	ENSG00000101220	16.4263	0.770213	0.229787	0.424487
	ENSG00000143252	43.6904	0.905531	0.0944693	0.28838
p.combined	3.77861e-10

## Sheet: TestSingleGenesVsBackground_YRI
	ParentGeneID	stat	quantile	pvalue	pvalue.BH
	ENSG00000177879	129.935	0.967625	0.032375	0.243753
	ENSG00000149100	215.818	0.978712	0.0212883	0.23638
	ENSG00000148408	0.0524965	0.0923194	0.907681	0.907681
	ENSG00000205339	10.5888	0.695093	0.304907	0.394148
	ENSG00000137414	2.54915	0.485752	0.514248	0.567816
	ENSG00000149531	26.9414	0.846219	0.153781	0.352354
	ENSG00000111670	12.6583	0.725192	0.274808	0.394148
	ENSG00000165480	11.6582	0.710395	0.289605	0.394148
	ENSG00000168958	31.4034	0.866917	0.133083	0.352354
	ENSG00000090054	29.9128	0.860383	0.139617	0.352354
	ENSG00000162869	13.323	0.734466	0.265534	0.394148
	ENSG00000163467	0.121793	0.172329	0.827671	0.860128
	ENSG00000134627	0.980234	0.382978	0.617022	0.654044
	ENSG00000198382	24.7224	0.832982	0.167018	0.354078
	ENSG00000048028	15.6533	0.760939	0.239061	0.394148
	ENSG00000092199	425.147	0.987016	0.0129837	0.229379
	ENSG00000122565	91.9442	0.954009	0.0459911	0.243753
	ENSG00000102978	23.1043	0.822738	0.177262	0.361341
	ENSG00000103226	49.9024	0.915395	0.084605	0.280254
	ENSG00000171204	25.8955	0.840443	0.159557	0.352354
	ENSG00000167548	4.88524	0.570314	0.429686	0.526309
	ENSG00000102078	4.63181	0.563064	0.436936	0.526309
	ENSG00000124562	52.7203	0.919779	0.0802209	0.280254
	ENSG00000092445	0.0586917	0.102099	0.897901	0.907681
	ENSG00000070756	683.399	0.991021	0.00897901	0.229379
	ENSG00000118564	15.4316	0.758705	0.241295	0.394148
	ENSG00000166377	3.43958	0.521921	0.478079	0.544482
	ENSG00000185716	4.16333	0.548563	0.451437	0.531693
	ENSG00000185864	77.045	0.944735	0.0552652	0.266278
	ENSG00000180228	26.1662	0.842045	0.157955	0.352354
	ENSG00000171055	4.99249	0.573012	0.426988	0.526309
	ENSG00000106028	99.1645	0.957128	0.0428716	0.243753
	ENSG00000145860	26.798	0.845376	0.154624	0.352354
	ENSG00000180370	17.8883	0.783492	0.216508	0.394148
	ENSG00000088256	1.92792	0.455822	0.544178	0.588601
	ENSG00000147065	155.109	0.972431	0.0275693	0.243529
	ENSG00000099821	3.33269	0.517157	0.482843	0.544482
	ENSG00000071082	568.02	0.989714	0.0102858	0.229379
	ENSG00000139372	14.386	0.746775	0.253225	0.394148
	ENSG00000254999	106.743	0.959826	0.0401737	0.243753
	ENSG00000136231	12.1739	0.718363	0.281637	0.394148
	ENSG00000004455	68.5919	0.937231	0.0627687	0.277229
	ENSG00000168214	37.5838	0.890524	0.109476	0.341309
	ENSG00000086475	18.0158	0.784968	0.215032	0.394148
	ENSG00000138592	16.7724	0.77308	0.22692	0.394148
	ENSG00000104408	202.808	0.9777	0.0223	0.23638
	ENSG00000123104	12.2425	0.719248	0.280752	0.394148
	ENSG00000118600	11.0824	0.702007	0.297993	0.394148
	ENSG00000101266	27.6792	0.849507	0.150493	0.352354
	ENSG00000173915	61.6216	0.930824	0.0691763	0.280254
	ENSG00000183765	11.2755	0.704494	0.295506	0.394148
	ENSG00000101166	50.4405	0.916069	0.0839305	0.280254
	ENSG00000204304	14.52	0.748335	0.251665	0.394148
p.combined	1.09471e-07
